# Supplementary material for: GWAS of Post-Orthodontic Aggressive External Apical Root Resorption Identified Multiple Putative Loci at X-Y Chromosomes
Source: J Pers Med. 2020 Oct 14;10(4):169. doi: 10.3390/jpm10040169 (PMC7712155; doi:10.3390/jpm10040169)
Supplement: Supplementary file 1 [file jpm-10-00169-s001.zip]

Archive with 5 entries (5 files):
- SUPPL INFO FILE 1.pdf
- SUPPL INFO FILE 2.pdf
- SUPPL INFO FILE 3.pdf
- SUPPL INFO FILE 4.pdf
- SUPPL INFO FILE 5.pdf
